# Supplementary material for: Detecting Soil Microarthropods with a Camera-Supported Trap
Source: Insects. 2020 Apr 14;11(4):244. doi: 10.3390/insects11040244 (PMC7240604; doi:10.3390/insects11040244)
Supplement: Supplementary file 1 [file insects-11-00244-s001.zip]

Archive with 2 entries (2 files):
- Supplement 1.docx
- Supplement 2.docx
